# Supplementary material for: Magnetic Instabilities in the Quasi-One-Dimensional K2Cr3As3 Material with Twisted Triangular Tubes
Source: Materials (Basel). 2022 Mar 20;15(6):2292. doi: 10.3390/ma15062292 (PMC8954554; doi:10.3390/ma15062292)
Supplement: Supplementary file 1 [file materials-15-02292-s001.zip]

Archive with 1 entries (1 files):
- materials-1621486-supplementary.pdf
